# Supplementary material for: Use of CPAP Failure Score to Predict the Risk of Helmet-CPAP Support Failure in COVID-19 Patients: A Retrospective Study
Source: J Clin Med. 2022 May 5;11(9):2593. doi: 10.3390/jcm11092593 (PMC9104739; doi:10.3390/jcm11092593)
Supplement: Supplementary file 1 [file jcm-11-02593-s001.zip]

Archive with 1 entries (1 files):
- jcm-1653171-supplementary.pdf
